# Supplementary material for: Red Blood Cell Fatty Acid Patterns and Cognitive Functions in Adolescents: A Pooled Analyses with Two Cohort Study Data Sets
Source: Nutrients. 2025 Nov 5;17(21):3483. doi: 10.3390/nu17213483 (PMC12609364; doi:10.3390/nu17213483)
Supplement: Supplementary file 1 [file nutrients-17-03483-s001.zip]

Archive with 1 entries (1 files):
- nutrients-3931818-supplementary - update.pdf
